# Supplementary material for: Activity of Fusion Prophenoloxidase-GFP and Its Potential Applications for Innate Immunity Study
Source: PLoS One. 2013 May 23;8(5):e64106. doi: 10.1371/journal.pone.0064106 (PMC3662757; doi:10.1371/journal.pone.0064106)
Supplement: Table S1 — List of primers used for fusing each PPO with GFP or DsRed. (XLS) [file pone.0064106.s003.xls]

## Sheet: Table S1
Table S1. List of primers used for fusing each PPO with GFP or DsRed.
Primers	Sequences (5`-3`)
rPPO1-GFP-F	CGGGGTACCATGACTAACACGGATC
rPPO1-GFP-MF	ATCGTGTGATTGACAAGGCCATGGTGAGCAAGGGCGAGG
rPPO1-GFP-MR	CCTCGCCCTTGCTCACCATGGCCTTGTCAATCACACGAT
rPPO1-GFP-R	GCTCTAGATACTTGTACAGCTCG
rPPO2-GFP-F	CGGGGTACCATGGCCGACAAGAAGA
rPPO2-GFP-MF	CCGTGCAGCGCCCAAACATGGTGAGCAAGGGCGAGG
rPPO2-GFP-MR	CCTCGCC CTTGCTCACC ATGTTTGGGC GCTGCACGG
rPPO2-GFP-R	GCTCTAGATACTTGTACAGCTCG
rPPO3-GFP-F	ATATGCGGCCGCATGGCCGACAAGAAG
rPPO3-GFP-MF	CGAGGTACCAGCTCGCTCCATGGTGAGCAAGGGCGAGG
rPPO3-GFP-MR	CCTCGCCCTTGCTCACCATGGAGCGAGCTGGTACCTCG
rPPO3-GFP-R	GCTCTAGATACTTGTACAGCTCG
rPPO2-DsRed-F	ATAAGAATGCGGCCGCATGGCCGACAAGAAGAAT
rPPO2-DsRed-MF	GTGCAGCGCCCAAACATGGACAACACCGA
rPPO2-DsRed-MR	TCGGTGTTGTCCATGTTTGGGCGCTGCAC
rPPO2-DsRed-R	TGCTCTAGACTCTGGGAGCCGGAGTGGC
