# Supplementary material for: Activity of Fusion Prophenoloxidase-GFP and Its Potential Applications for Innate Immunity Study
Source: PLoS One. 2013 May 23;8(5):e64106. doi: 10.1371/journal.pone.0064106 (PMC3662757; doi:10.1371/journal.pone.0064106)
Supplement: Table S2 — List of proteins identified by LC-MS/MS. The framed gel containing rPPO1-GFP as shown in Figure S1 was excised for LC-MS/MS assay. All identified proteins are listed. rPPO1 (GenBank: AAF57775.1) and GFP (GenBank: ADQ43426.1) were labeled in green. Fusion rPPO1-GFP was expressed in S2 cells. (XLS) [file pone.0064106.s004.xls]

## Sheet: Table S2
Table S2 List of proteins identified by LC-MS/MS.
Sample name	Group number	Protein name
PPO1GFP	1	Heat shock protein 83 OS=Drosophila melanogaster GN=Hsp83 PE=1 SV=1
	2	Transitional endoplasmic reticulum ATPase TER94 OS=Drosophila melanogaster GN=TER94 PE=1 SV=1
	3	GH04080p OS=Drosophila melanogaster GN=Bc PE=2 SV=1; prophenol oxidase A1 [Drosophila melanogaster],GenBank: AAF57775.1
	4	LD20211p OS=Drosophila melanogaster GN=Tudor-SN PE=1 SV=1
	5	Hsc70Cb, isoform A OS=Drosophila melanogaster GN=Hsc70Cb PE=2 SV=1
	6	Calcium-transporting ATPase sarcoplasmic/endoplasmic reticulum type OS=Drosophila melanogaster GN=Ca-P60A PE=1 SV=2
	7	GH24511p OS=Drosophila melanogaster GN=Uba1 PE=2 SV=1
	8	Glycoprotein 93 OS=Drosophila melanogaster GN=Gp93 PE=2 SV=1
	9	FI07923p OS=Drosophila melanogaster GN=Karybeta3 PE=2 SV=1
	10	Heat shock 70 kDa protein cognate 3 OS=Drosophila melanogaster GN=Hsc70-3 PE=2 SV=2
	11	Exportin-1 OS=Drosophila melanogaster GN=emb PE=1 SV=1
	12	Exportin-2 OS=Drosophila melanogaster GN=Cas PE=2 SV=2
	13	Cheerio, isoform A OS=Drosophila melanogaster GN=cher PE=2 SV=2
	14	Importin subunit beta OS=Drosophila melanogaster GN=Fs(2)Ket PE=2 SV=2
	15	Elongation factor 2 OS=Drosophila melanogaster GN=Ef2b PE=2 SV=4
	16	SD02276p (Fragment) OS=Drosophila melanogaster GN=BEST:CK02318 PE=2 SV=1
	17	Actin-5C OS=Drosophila melanogaster GN=Act5C PE=1 SV=4
	18	Puromycin sensitive aminopeptidase, isoform A OS=Drosophila melanogaster GN=Psa PE=2 SV=1
	19	CG10882 OS=Drosophila melanogaster GN=gho PE=2 SV=2
	20	Sec23, isoform A OS=Drosophila melanogaster GN=sec23 PE=2 SV=2
	21	Heat shock 70 kDa protein cognate 4 OS=Drosophila melanogaster GN=Hsc70-4 PE=1 SV=3
	22	Ubiquitin-60S ribosomal protein L40 OS=Drosophila melanogaster GN=RpL40 PE=1 SV=2
	23	D-Importin 7/RanBP7 OS=Drosophila melanogaster GN=msk PE=2 SV=1
	24	Tubulin alpha-1 chain OS=Drosophila melanogaster GN=alphaTub84B PE=2 SV=1
	25	Moesin/ezrin/radixin homolog 1 OS=Drosophila melanogaster GN=Moe PE=1 SV=2
	26	Dihydropyrimidine dehydrogenase OS=Drosophila melanogaster GN=su(r) PE=2 SV=2
	27	Ribonucleoside-diphosphate reductase large subunit OS=Drosophila melanogaster GN=RnrL PE=1 SV=2
	28	CG5355 OS=Drosophila melanogaster GN=CG5355 PE=2 SV=2
	29	Kinesin heavy chain OS=Drosophila melanogaster GN=Khc PE=1 SV=2
	30	CG2918, isoform A OS=Drosophila melanogaster GN=EG:25E8.1 PE=2 SV=1
	31	Threonyl-tRNA synthetase, isoform B OS=Drosophila melanogaster GN=Aats-thr PE=2 SV=1
	32	Hemomucin (Fragment) OS=Drosophila melanogaster GN=Hmu PE=2 SV=1
	33	Coatomer subunit beta' OS=Drosophila melanogaster GN=beta'Cop PE=2 SV=2
	34	Myosin-IB OS=Drosophila melanogaster GN=Myo61F PE=1 SV=3
	35	Tubulin glycylase 3A OS=Drosophila melanogaster GN=TTLL3A PE=1 SV=1
	36	GH06271p OS=Drosophila melanogaster GN=Mms19 PE=2 SV=1
	37	DNA topoisomerase 2 OS=Drosophila melanogaster GN=Top2 PE=1 SV=1
	38	Alpha-coatomer protein, isoform A OS=Drosophila melanogaster GN=alphaCop PE=2 SV=1
	39	AT31531p OS=Drosophila melanogaster GN=Liprin-beta PE=2 SV=1
	40	Neural conserved at 73EF, isoform A OS=Drosophila melanogaster GN=Nc73EF PE=2 SV=2
	41	GM06185p OS=Drosophila melanogaster GN=mRpL50 PE=2 SV=1
	42	Aconitase, isoform B OS=Drosophila melanogaster GN=Acon PE=2 SV=2
	43	CG16940, isoform A OS=Drosophila melanogaster GN=CG16940 PE=2 SV=2
	44	CG5594, isoform B OS=Drosophila melanogaster GN=kcc PE=2 SV=1
	45	CG15134, isoform A OS=Drosophila melanogaster GN=tweek PE=2 SV=1
	46	Elongation factor 1-alpha 1 OS=Drosophila melanogaster GN=Ef1alpha48D PE=1 SV=2
	47	CG13900, isoform B OS=Drosophila melanogaster GN=CG13900 PE=2 SV=1
	48	Transcription initiation factor TFIID subunit 1 OS=Drosophila melanogaster GN=Taf1 PE=1 SV=3
	49	Tripeptidyl-peptidase 2 OS=Drosophila melanogaster GN=TppII PE=1 SV=2
	50	Elongation factor 1 alpha-like factor OS=Drosophila melanogaster GN=Elf PE=2 SV=1
	51	RE17641p (Fragment) OS=Drosophila melanogaster GN=CG32306-RD PE=2 SV=1
	52	Shavenoid, isoform A OS=Drosophila melanogaster GN=sha PE=4 SV=1
	53	Valyl-tRNA synthetase, isoform A OS=Drosophila melanogaster GN=Aats-val PE=2 SV=1
	54	BcDNA.GH12558 OS=Drosophila melanogaster GN=BcDNA.GH12558 PE=2 SV=1
	55	Cofilin/actin-depolymerizing factor homolog OS=Drosophila melanogaster GN=tsr PE=2 SV=1
	56	Probable V-type proton ATPase subunit D 2 OS=Drosophila melanogaster GN=Vha36-3 PE=3 SV=1
	57	Alpha/beta hydrolase 1, isoform A OS=Drosophila melanogaster GN=Hydr1 PE=4 SV=1
	58	DNA repair protein RAD50 OS=Drosophila melanogaster GN=rad50 PE=2 SV=4
	59	Calnexin 99A, isoform A OS=Drosophila melanogaster GN=Cnx99A PE=2 SV=2
	60	Clathrin heavy chain OS=Drosophila melanogaster GN=Chc PE=2 SV=1
	61	Lamin-C OS=Drosophila melanogaster GN=LamC PE=1 SV=2
	62	FI02875p (Fragment) OS=Drosophila melanogaster PE=2 SV=1
	63	Rab-protein 4, isoform A OS=Drosophila melanogaster GN=Rab4 PE=2 SV=1
	64	CG7261 OS=Drosophila melanogaster GN=CG7261 PE=2 SV=1
	65	CG33232, isoform B OS=Drosophila melanogaster GN=CG33232 PE=2 SV=1
	66	Glycogen phosphorylase OS=Drosophila melanogaster GN=GlyP PE=2 SV=2
	67	BcDNA.GH04962 OS=Drosophila melanogaster GN=BcDNA.GH04962 PE=2 SV=1
	68	gi|312191080|gb|ADQ43426.1| green fluorescent protein [Cloning vector pBB-GFP]
